# Supplementary material for: Quantitative Detection of Mastitis Factor IL-6 in Dairy Cow Using the SERS Improved Immunofiltration Assay
Source: Nanomaterials (Basel). 2022 Mar 26;12(7):1091. doi: 10.3390/nano12071091 (PMC9000223; doi:10.3390/nano12071091)
Supplement: Supplementary file 1 [file nanomaterials-12-01091-s001.zip]

Archive with 1 entries (1 files):
- nanomaterials-1650439-supplementary.pdf
